# Supplementary material for: Expression of microRNAs in Horse Plasma and Their Characteristic Nucleotide Composition
Source: PLoS One. 2016 Jan 5;11(1):e0146374. doi: 10.1371/journal.pone.0146374 (PMC4711666; doi:10.1371/journal.pone.0146374)
Supplement: S1 Material — (PL) [file pone.0146374.s002.pl]

#!/usr/bin/perl -w

use Math::Round;

my @nts = qw(C A G U);
my $fourCytosineRepeat = "CCCC";
my $numOfCytosineMNRs = 0;
my $seqnum = 0;
my $seqlen = 22;
my $allPossibility = 4**$seqlen;
my $progress;
my ($res1,$res2,$res3,$res4,$res5,$res6,$res7,$res8,$res9,$res10,$res11,$res12,$res13,$res14,$res15,$res16,$res17,$res18,$res19,$res20,$res21,$res22) = ("X")x$seqlen;

my $depth;

foreach my $res1 (@nts)
{
  # This line is optional (can omit)
  ($res2,$res3,$res4,$res5,$res6,$res7,$res8,$res9,$res10,$res11,$res12,$res13,$res14,$res15,$res16,$res17,$res18,$res19,$res20,$res21,$res22) = ("X")x$seqlen;
  $depth = 1;
foreach my $res2 (@nts)
{
  $depth = 2;
foreach my $res3 (@nts)
{
  $depth = 3;
foreach my $res4 (@nts)
{
  $depth = 4;
  if(($res1 eq "C") && ($res2 eq "C") && ($res3 eq "C") && ($res4 eq "C"))
  {
    $numOfCytosineMNRs += 4**($seqlen-$depth);
    $seqnum += 4**($seqlen-$depth);
    $progress = nearest(0.0001, ($seqnum/$allPossibility)*100);
    print("$res1$res2$res3$res4$res5$res6$res7$res8$res9$res10$res11$res12$res13$res14$res15$res16$res17$res18$res19$res20$res21$res22  Depth $depth $seqnum of $allPossibility : $progress percent done\n");
    next;
  }
foreach my $res5 (@nts)
{
  $depth = 5;
  if(($res2 eq "C") && ($res3 eq "C") && ($res4 eq "C") && ($res5 eq "C"))
  {
    $numOfCytosineMNRs += 4**($seqlen-$depth);
    $seqnum += 4**($seqlen-$depth);
    $progress = nearest(0.0001, ($seqnum/$allPossibility)*100);
    print("$res1$res2$res3$res4$res5$res6$res7$res8$res9$res10$res11$res12$res13$res14$res15$res16$res17$res18$res19$res20$res21$res22  Depth $depth $seqnum of $allPossibility : $progress percent done\n");
    next;
  }
foreach my $res6 (@nts)
{
  $depth = 6;
  if(($res3 eq "C") && ($res4 eq "C") && ($res5 eq "C") && ($res6 eq "C"))
  {
    $numOfCytosineMNRs += 4**($seqlen-$depth);
    $seqnum += 4**($seqlen-$depth);
    $progress = nearest(0.0001, ($seqnum/$allPossibility)*100);
    print("$res1$res2$res3$res4$res5$res6$res7$res8$res9$res10$res11$res12$res13$res14$res15$res16$res17$res18$res19$res20$res21$res22  Depth $depth $seqnum of $allPossibility : $progress percent done\n");
    next;
  }
foreach my $res7 (@nts)
{
  $depth = 7;
  if(($res4 eq "C") && ($res5 eq "C") && ($res6 eq "C") && ($res7 eq "C"))
  {
    $numOfCytosineMNRs += 4**($seqlen-$depth);
    $seqnum += 4**($seqlen-$depth);
    $progress = nearest(0.0001, ($seqnum/$allPossibility)*100);
    print("$res1$res2$res3$res4$res5$res6$res7$res8$res9$res10$res11$res12$res13$res14$res15$res16$res17$res18$res19$res20$res21$res22  Depth $depth $seqnum of $allPossibility : $progress percent done\n");
    next;
  }
foreach my $res8 (@nts)
{
  $depth = 8;
  if(($res5 eq "C") && ($res6 eq "C") && ($res7 eq "C") && ($res8 eq "C"))
  {
    $numOfCytosineMNRs += 4**($seqlen-$depth);
    $seqnum += 4**($seqlen-$depth);
    $progress = nearest(0.0001, ($seqnum/$allPossibility)*100);
    print("$res1$res2$res3$res4$res5$res6$res7$res8$res9$res10$res11$res12$res13$res14$res15$res16$res17$res18$res19$res20$res21$res22  Depth $depth $seqnum of $allPossibility : $progress percent done\n");
    next;
  }
foreach my $res9 (@nts)
{
  $depth = 9;
  if(($res6 eq "C") && ($res7 eq "C") && ($res8 eq "C") && ($res9 eq "C"))
  {
    $numOfCytosineMNRs += 4**($seqlen-$depth);
    $seqnum += 4**($seqlen-$depth);
    $progress = nearest(0.0001, ($seqnum/$allPossibility)*100);
    print("$res1$res2$res3$res4$res5$res6$res7$res8$res9$res10$res11$res12$res13$res14$res15$res16$res17$res18$res19$res20$res21$res22  Depth $depth $seqnum of $allPossibility : $progress percent done\n");
    next;
  }
foreach my $res10 (@nts)
{
  $depth = 10;
  if(($res7 eq "C") && ($res8 eq "C") && ($res9 eq "C") && ($res10 eq "C"))
  {
    $numOfCytosineMNRs += 4**($seqlen-$depth);
    $seqnum += 4**($seqlen-$depth);
    $progress = nearest(0.0001, ($seqnum/$allPossibility)*100);
    print("$res1$res2$res3$res4$res5$res6$res7$res8$res9$res10$res11$res12$res13$res14$res15$res16$res17$res18$res19$res20$res21$res22  Depth $depth $seqnum of $allPossibility : $progress percent done\n");
    next;
  }
foreach my $res11 (@nts)
{
  $depth = 11;
  if(($res8 eq "C") && ($res9 eq "C") && ($res10 eq "C") && ($res11 eq "C"))
  {
    $numOfCytosineMNRs += 4**($seqlen-$depth);
    $seqnum += 4**($seqlen-$depth);
    $progress = nearest(0.0001, ($seqnum/$allPossibility)*100);
    print("$res1$res2$res3$res4$res5$res6$res7$res8$res9$res10$res11$res12$res13$res14$res15$res16$res17$res18$res19$res20$res21$res22  Depth $depth $seqnum of $allPossibility : $progress percent done\n");
    next;
  }
foreach my $res12 (@nts)
{
  $depth = 12;
  if(($res9 eq "C") && ($res10 eq "C") && ($res11 eq "C") && ($res12 eq "C"))
  {
    $numOfCytosineMNRs += 4**($seqlen-$depth);
    $seqnum += 4**($seqlen-$depth);
    $progress = nearest(0.0001, ($seqnum/$allPossibility)*100);
    print("$res1$res2$res3$res4$res5$res6$res7$res8$res9$res10$res11$res12$res13$res14$res15$res16$res17$res18$res19$res20$res21$res22  Depth $depth $seqnum of $allPossibility : $progress percent done\n");
    next;
  }
foreach my $res13 (@nts)
{
  $depth = 13;
  if(($res10 eq "C") && ($res11 eq "C") && ($res12 eq "C") && ($res13 eq "C"))
  {
    $numOfCytosineMNRs += 4**($seqlen-$depth);
    $seqnum += 4**($seqlen-$depth);
    next;
  }
foreach my $res14 (@nts)
{
  $depth = 14;
  if(($res11 eq "C") && ($res12 eq "C") && ($res13 eq "C") && ($res14 eq "C"))
  {
    $numOfCytosineMNRs += 4**($seqlen-$depth);
    $seqnum += 4**($seqlen-$depth);
    next;
  }
foreach my $res15 (@nts)
{
  $depth = 15;
  if(($res12 eq "C") && ($res13 eq "C") && ($res14 eq "C") && ($res15 eq "C"))
  {
    $numOfCytosineMNRs += 4**($seqlen-$depth);
    $seqnum += 4**($seqlen-$depth);
    next;
  }
foreach my $res16 (@nts)
{
  $depth = 16;
  if(($res13 eq "C") && ($res14 eq "C") && ($res15 eq "C") && ($res16 eq "C"))
  {
    $numOfCytosineMNRs += 4**($seqlen-$depth);
    $seqnum += 4**($seqlen-$depth);
    next;
  }
foreach my $res17 (@nts)
{
  $depth = 17;
  if(($res14 eq "C") && ($res15 eq "C") && ($res16 eq "C") && ($res17 eq "C"))
  {
    $numOfCytosineMNRs += 4**($seqlen-$depth);
    $seqnum += 4**($seqlen-$depth);
    next;
  }
foreach my $res18 (@nts)
{
  $depth = 18;
  if(($res15 eq "C") && ($res16 eq "C") && ($res17 eq "C") && ($res18 eq "C"))
  {
    $numOfCytosineMNRs += 4**($seqlen-$depth);
    $seqnum += 4**($seqlen-$depth);
    next;
  }
foreach my $res19 (@nts)
{
  $depth = 19;
  if($res19 ne "C")
  {
    $seqnum += 3*(4**($seqlen-$depth));
    last;
  }
  if(($res16 eq "C") && ($res17 eq "C") && ($res18 eq "C") && ($res19 eq "C"))
  {
    $numOfCytosineMNRs += 4**($seqlen-$depth);
    $seqnum += 4**($seqlen-$depth);
    next;
  }
foreach my $res20 (@nts)
{
  $depth = 20;
  if($res20 ne "C")
  {
    $seqnum += 3*(4**($seqlen-$depth));
    last;
  }
  if(($res17 eq "C") && ($res18 eq "C") && ($res19 eq "C") && ($res20 eq "C"))
  {
    $numOfCytosineMNRs += 4**($seqlen-$depth);
    $seqnum += 4**($seqlen-$depth);
    next;
  }
foreach my $res21 (@nts)
{
  $depth = 21;
  if($res21 ne "C")
  {
    $seqnum += 3*(4**($seqlen-$depth));
    last;
  }
  if(($res18 eq "C") && ($res19 eq "C") && ($res20 eq "C") && ($res21 eq "C"))
  {
    $numOfCytosineMNRs += 4**($seqlen-$depth);
    $seqnum += 4**($seqlen-$depth);
    next;
  }
foreach my $res22 (@nts)
{
  $depth = 22;
  if($res22 ne "C")
  {
    $seqnum += 3*(4**($seqlen-$depth));
    last;
  }
  if(($res19 eq "C") && ($res20 eq "C") && ($res21 eq "C") && ($res22 eq "C"))
  {
    $numOfCytosineMNRs += 4**($seqlen-$depth);
    $seqnum += 4**($seqlen-$depth);
    next;
  }
  $seqnum++;
                     }#22
                    }#21
                   }#20
                  }#19
                 }#18
                }#17
               }#16
              }#15
             }#14
            }#13
           }#12
          }#11
         }#10
	}#9
       }#8
      }#7
     }#6
    }#5
   }#4
  }#3
 }#2
}#1

print("\n----------------------------------------------\n");
print("Number of all possible sequences: $seqnum\n");
print("Number of Cytosine MNRs: $numOfCytosineMNRs\n");
my $proportion = ($numOfCytosineMNRs/$seqnum)*100; 
print("Percentage of Cytosine MNRs: $proportion \%\n");
